# Supplementary material for: Development of a novel copper metabolism-related risk model to predict prognosis and tumor microenvironment of patients with stomach adenocarcinoma
Source: Front Pharmacol. 2023 May 22;14:1185418. doi: 10.3389/fphar.2023.1185418 (PMC10241246; doi:10.3389/fphar.2023.1185418)
Supplement: Supplementary file 1 [file Table1.XLS]

## Sheet: TCGA.uniCox
Table S1. Univariate cox regression analysis of CMRGs
id	HR	HR.95L	HR.95H	pvalue
BACE1	1.31069	1.00019	1.71758	0.0498417
SNCA	1.24531	1.03498	1.49837	0.0201115
COMMD1	1.55066	1.03784	2.31687	0.0322518
STEAP4	1.3089	1.09326	1.56707	0.00338181
CP	1.14233	1.018	1.28183	0.0236101
IL1A	1.20291	1.03639	1.39619	0.0150963
F5	1.15919	1.0435	1.28771	0.0058933
F8	1.41709	1.06233	1.89032	0.0177282
OR5AR1	4.67132	1.91232	11.4109	0.000717782
MOXD1	1.19778	1.04136	1.3777	0.0114856
LOX	1.29487	1.10794	1.51334	0.00115991
S100A12	1.1685	1.02316	1.3345	0.0215772
SNCG	1.29656	1.12148	1.49895	0.000449592
LOXL4	1.14054	1.00519	1.29412	0.04132
LOXL3	1.44743	1.07471	1.9494	0.0149208
